# Supplementary material for: Global site-specific health impacts of fossil energy, steel mills, oil refineries and cement plants
Source: Sci Rep. 2023 Aug 22;13:13708. doi: 10.1038/s41598-023-38075-z (PMC10444750; doi:10.1038/s41598-023-38075-z)
Supplement: Supplementary file 2 — Supplementary Information 2. [file 41598_2023_38075_MOESM2_ESM.xlsx]

## Sheet: Index
Supplementary tables
Global site-specific health impacts of fossil energy, steel mills, oil refineries and cement plants
C. Oberschelp, S. Pfister, S. Hellweg
Contact: cobersch@ethz.ch
Version: 2023-08-21
Number	Link	Description
1	Supplementary table 1	List of abbreviations.
2	Supplementary table 2	Stack height function paramters.
3	Supplementary table 3	Power plant flue gas treatment parameters.
4	Supplementary table 4	Oil refinery flue gas treatment parameters.
5	Supplementary table 5	Cement plant flue gas treatment parameters.
6	Supplementary table 6	Default technosphere matrix for steel mills.
7	Supplementary table 7	Default technosphere matrix for oil refineries.
8	Supplementary table 8	Default technosphere matrix for cement plants.
9	Supplementary table 9	Default biosphere matrix for steel mills.
10	Supplementary table 10	Default biosphere matrix for oil refineries.
11	Supplementary table 11	Default biosphere matrix for cement plants.
12	Supplementary table 12	List of variables and parameters in equations.
13	Supplementary table 13	Data points for generator efficiency interpolation.
14	Supplementary table 14	Default net-gross efficiency by thermodynamic cycle.
15	Supplementary table 15	Interpolation data points for Indian lignite power plant net-gross efficiency.
16	Supplementary table 16	Interpolation data points for Indian coal power plant net-gross efficiency (other than lignite).
17	Supplementary table 17	Interpolation data points for gas turbine part load derating.
18	Supplementary table 18	Interpolation data points for gas turbine humidity derating.
19	Supplementary table 19	Interpolation data points for gas turbine inlet temperature derating.
20	Supplementary table 20	Interpolation data points for internal combustion engine part load derating.
21	Supplementary table 21	Excess air factors per fuel, thermodynamic cycle and boiler type.
22	Supplementary table 22	Interpolation data points for isentropic steam turbine efficiencies at full load.
23	Supplementary table 23	Parameters for site-specific modifications of technosphere and biosphere matrices.
24	Supplementary table 24	Annual emissions and human health impacts per technology.
25	Supplementary table 25	Annual emissions and human health impacts per G20 country.
26	Supplementary table 26	Data sources for gas turbine and combustion engine efficiencies.
27	References	References for this file.
Additional supplementary data and potential updates are available at http://dx.doi.org/10.17632/k2vgcm4bnk.1.
This dataset is released under a CC BY 4.0 (Creative Commons Attribution 4.0 International) licence (https://creativecommons.org/licenses/by/4.0/).

## Sheet: 1
Supplementary table 1.	(back to Index)
List of abbreviations and their explanations.
Abbreviation	Description
(NH4)1.5SO4	Ammonium sulfate
CaCO3	Calcium carbonate
CCS	Carbon capture and sequestration
CF	Characterization factor
CO2	Carbon dioxide
DALY	Disability-adjusted life years
EDV	Electrodynamic venturi scrubber
EF	Effect factor
EPA	Environmental Protection Agency
ESP	Electrostatic precipitator
EU	European Union
FCC	Fluid catalytic cracking
FF	Fate factor
H2	Hydrogen
H2SO4	Sulfuric acid
HNO3	Nitric acid
HRSG	Heat recovery steam generator
HTP	Heat-to-power ratio
IEA	International Energy Agency
LCA	Life cycle assessment
LCI	Life cycle inventory
LCIA	Life cycle impact assessment
LNB	Low NOx burner
NH3	Ammonia
NH4NO3	Ammonium nitrate
NOx	Nitrogen oxides
NSPS	New Source Protection Standard
PM	Particulate matter
PM10	Particulate matter (size below 10um)
PM2.5	Particulate matter (size below 2.5um)
PRTR	Pollutant Release and Transfer Register
SCR	Selective catalytic reduction
SI	Supplementary information
SNCR	Selective non-catalytic reduction
SO2	Sulfur dioxide
UNEP	United Nations Environment Programme
US	United States of America

## Sheet: 2
Supplementary table 2.	(back to Index)
Stack height function paramters as derived from fitting the default function "Height [m] = a * capacity [MW or t/a or barrels per calendar day] ^ b" against reported or meaured values.
Facility_type	Emission_source	Region	Parameter_a	Parameter_b	Capacity_parameter	Capacity_parameter_unit	Comment
Coal power plant	Steam turbine stack	Global	13.98	0.402	Electric capacity	MW
Gas power plant	Steam turbine stack	Global	21.78	0.245	Electric capacity	MW
Gas power plant	Gas turbine stack	Global	10.65	0.33	Electric capacity	MW
Gas power plant	Combined cycle plant stack	Global	10.65	0.33	Electric capacity	MW
Gas power plant	Internal combustion engine stack	Global	11.38	0.502	Electric capacity	MW
Oil power plant	Steam turbine stack	Global	35.19	0.217	Electric capacity	MW
Oil power plant	Gas turbine stack	Global	10.65	0.33	Electric capacity	MW
Oil power plant	Combined cycle plant stack	Global	10.65	0.33	Electric capacity	MW
Oil power plant	Internal combustion engine stack	Global	11.38	0.502	Electric capacity	MW
Gas or oil combined cycle power plant	Steam turbine stack	Global	10.65	0.33	Electric capacity	MW
Steel mill	Blast furnace	Global	11.23	0.127	Steel mill capacity	t/a
Steel mill	Basic oxygen furnace, open hearth furnace	Global	35.58	0.043	Steel mill capacity	t/a
Steel mill	Coke oven	Global	20.7	0.109	Steel mill capacity	t/a
Steel mill	Sinter plant	Global	17.08	0.138	Steel mill capacity	t/a
Steel mill	Pellet plant	Global	6.96	0.158	Steel mill capacity	t/a
Steel mill	Lime kiln	Global	8.43	0.088	Steel mill capacity	t/a
Oil refinery	Fluid catalytic cracker	Global	36.91	0.063	Crude oil capacity	Barrels per calendar day
Oil refinery	Flare	Global	4.9	0.225	Crude oil capacity	Barrels per calendar day
Oil refinery	Boilers, furnaces, any other type of emission source other than fluid catalytic crackers or flares	Global	20.13	0.119	Crude oil capacity	Barrels per calendar day
Cement plant	Kiln	Global	7.72	0.169	Clinker capacity	t/a
Cement plant	Cooler	Global	2.28	0.194	Clinker capacity	t/a
Cement plant	Kiln	CA	9.6	0.169	Clinker capacity	t/a
Cement plant	Kiln	DE	7.48	0.169	Clinker capacity	t/a
Cement plant	Kiln	IT	7.16	0.169	Clinker capacity	t/a
Cement plant	Kiln	JP	6.29	0.169	Clinker capacity	t/a
Cement plant	Kiln	ES	7.61	0.169	Clinker capacity	t/a
Cement plant	Kiln	US	6.93	0.169	Clinker capacity	t/a
Cement plant	Cooler	CA	3.42	0.194	Clinker capacity	t/a
Cement plant	Cooler	IT	2.59	0.194	Clinker capacity	t/a
Cement plant	Cooler	US	1.91	0.194	Clinker capacity	t/a
Steel mill	Blast furnace	JP	14.17	0.127	Steel mill capacity	t/a
Steel mill	Blast furnace	US	9.68	0.127	Steel mill capacity	t/a
Steel mill	Coke oven	JP	23.67	0.109	Steel mill capacity	t/a
Steel mill	Coke oven	US	16.68	0.109	Steel mill capacity	t/a
Steel mill	Sinter plant	JP	20.05	0.138	Steel mill capacity	t/a
Steel mill	Basic oxygen furnace, open hearth furnace	JP	38.45	0.043	Steel mill capacity	t/a
Steel mill	Basic oxygen furnace, open hearth furnace	US	30.18	0.043	Steel mill capacity	t/a
Steel mill	Lime kiln	JP	7.26	0.088	Steel mill capacity	t/a
Oil refinery	Boilers, furnaces, any other type of emission source other than fluid catalytic crackers or flares	CA	17.76	0.119	Crude oil capacity	Barrels per calendar day
Oil refinery	Boilers, furnaces, any other type of emission source other than fluid catalytic crackers or flares	DE	29.39	0.119	Crude oil capacity	Barrels per calendar day
Oil refinery	Boilers, furnaces, any other type of emission source other than fluid catalytic crackers or flares	IT	21.95	0.119	Crude oil capacity	Barrels per calendar day
Oil refinery	Boilers, furnaces, any other type of emission source other than fluid catalytic crackers or flares	JP	26	0.119	Crude oil capacity	Barrels per calendar day
Oil refinery	Boilers, furnaces, any other type of emission source other than fluid catalytic crackers or flares	US	12.88	0.119	Crude oil capacity	Barrels per calendar day
Oil refinery	Flare	CA	5.21	0.225	Crude oil capacity	Barrels per calendar day
Oil refinery	Flare	DE	5.03	0.225	Crude oil capacity	Barrels per calendar day
Oil refinery	Flare	IT	5.15	0.225	Crude oil capacity	Barrels per calendar day
Oil refinery	Flare	JP	5.58	0.225	Crude oil capacity	Barrels per calendar day
Oil refinery	Flare	US	3.64	0.225	Crude oil capacity	Barrels per calendar day
Oil refinery	Fluid catalytic cracker	CA	30.2	0.063	Crude oil capacity	Barrels per calendar day
Oil refinery	Fluid catalytic cracker	DE	59.07	0.063	Crude oil capacity	Barrels per calendar day
Oil refinery	Fluid catalytic cracker	JP	56.77	0.063	Crude oil capacity	Barrels per calendar day
Oil refinery	Fluid catalytic cracker	US	27.92	0.063	Crude oil capacity	Barrels per calendar day

## Sheet: 3
Supplementary table 3.	(back to Index)
Power plant flue gas treatment parameters.
ID	Technology_abbreviation	Technology_name	Technology_type	Removal_PM2.5_min_percent	Removal_PM2.5_max_percent	Removal_SO2_min_percent	Removal_SO2_max_percent	Removal_NOx_min_percent	Removal_NOx_max_percent	Pollutant_load_PM2.5_min_g_per_Nm3	Pollutant_load_PM2.5_max_g_per_Nm3	Pollutant_load_SO2_min_ppmv	Pollutant_load_SO2_max_ppmv	Pollutant_load_NOx_min_ppmv	Pollutant_load_NOx_max_ppmv	Comment	Data_source
TID1	BH	Bag house/ fabric filter	Primary PM control	98.2	99.6	N/A	N/A	N/A	N/A	0	57.5	N/A	N/A	N/A	N/A		[Lecomte2017], [EPA2011], [EPA2003]
TID2	Cyclone	Low efficiency cyclone	Primary PM control	0	40	N/A	N/A	N/A	N/A	0	57.5	N/A	N/A	N/A	N/A		[Lecomte2017], [EPA2011], [EPA2003]
TID3	Cyclone	Medium efficiency cyclone	Primary PM control	20	70	N/A	N/A	N/A	N/A	0	57.5	N/A	N/A	N/A	N/A		[Lecomte2017], [EPA2011], [EPA2003]
TID4	Cyclone	High efficiency cyclone	Primary PM control	0	10	N/A	N/A	N/A	N/A	0	57.5	N/A	N/A	N/A	N/A		[Lecomte2017], [EPA2011], [EPA2003]
TID5	ESP	Electrostatic precipitator	Primary PM control	96	99.2	N/A	N/A	N/A	N/A	0	27.5	N/A	N/A	N/A	N/A		[Lecomte2017], [EPA2011], [EPA2003]
TID6	WESP	Wet electrostatic precipitator	Primary PM control	90	99.2	N/A	N/A	N/A	N/A	0	27.5	N/A	N/A	N/A	N/A		[Lecomte2017], [EPA2011], [EPA2003]
TID7	VENT	Venturi scrubber	Primary PM control	49	89	N/A	N/A	N/A	N/A	0	28.75	N/A	N/A	N/A	N/A		[Lecomte2017], [EPA2011], [EPA2003]
TID8	WLST	Wet lime/limestone injection	SO2 control	50	55	95	99	N/A	N/A	0	0.45	250	5953.67	N/A	N/A		[Lecomte2017], [EPA2011], [EPA2003]
TID9	SCRUB	Wet scrubber (undefined)	SO2 control	50	55	50	98	N/A	N/A	0	0.45	0	2000	N/A	N/A		[Lecomte2017], [EPA2011], [EPA2003]
TID10	SDA	Spray dry absorber	SO2 control	N/A	N/A	50	95	N/A	N/A	0	27.5	0	2101.29	N/A	N/A		[Lecomte2017], [EPA2011], [EPA2003]
TID11	dry SCRUB	Dry scrubber (undefined)	SO2 control	N/A	N/A	50	90	N/A	N/A	0	27.5	0	3502.16	N/A	N/A		[Lecomte2017], [EPA2011], [EPA2003]
TID12	SNCR	Selective non-catalytic reduction	NOx control	N/A	N/A	N/A	N/A	30	50	N/A	N/A	N/A	N/A	200	400		[EPA2003]
TID13	SCR	Selective catalytic reduction	NOx control	N/A	N/A	N/A	N/A	70	95	N/A	N/A	N/A	N/A	20	998.876		[EPA2003], [GE-POWER2020]
TID14	SWFGD	Sea water flue gas desulphurization	SO2 control	50	55	85	98	0	0	0	0.45	250	5253.23	N/A	N/A		[Lecomte2017], [GE-POWER2020]
TID15	LNB	Low NOx burner	NOx control	N/A	N/A	N/A	N/A	35	55	N/A	N/A	N/A	N/A	20	998.876		[EPA2011]
TID16	DLN	Dry low NOx	NOx control	N/A	N/A	N/A	N/A	7	90	N/A	N/A	N/A	N/A	31.5	840		[Lecomte2017], [Doyle2009]
TID17	STM IJ	Steam injection	NOx control	N/A	N/A	N/A	N/A	25	72	N/A	N/A	N/A	N/A	87.5	840		[EPA2011], [Doyle2009]
TID18	WAT IJ	Water injection	NOx control	N/A	N/A	N/A	N/A	25	72	N/A	N/A	N/A	N/A	87.5	840		[EPA2011], [Doyle2009]
TID19	OFA	Overfire air	NOx control	N/A	N/A	N/A	N/A	20	30	N/A	N/A	N/A	N/A	20	998.876		[EPA2011]
TID20	FR	Flue gas recirculation	NOx control	N/A	N/A	N/A	N/A	20	60	N/A	N/A	N/A	N/A	20	998.876		[Lecomte2017]
TID21	BOOS	Burner out of service	NOx control	N/A	N/A	N/A	N/A	10	20	N/A	N/A	N/A	N/A	20	998.876		[EPA2011]
TID22	LNB/OFA	Low NOx burner and overfire air	NOx control	N/A	N/A	N/A	N/A	40	60	N/A	N/A	N/A	N/A	20	998.876		[EPA2011]
TID23	LNB/SNCR	Low NOx burner and selective non-catalytic reduction	NOx control	N/A	N/A	N/A	N/A	50	80	N/A	N/A	N/A	N/A	20	998.876		[EPA2011]
TID24	LNB/OFA/SCR	Low NOx burner and overfire air and selective catalytic reduction	NOx control	N/A	N/A	N/A	N/A	85	95	N/A	N/A	N/A	N/A	20	998.876		[EPA2011]
TID25	LNB/fuel staging	Low NOx burner and fuel staging	NOx control	N/A	N/A	N/A	N/A	50	60	N/A	N/A	N/A	N/A	20	998.876		[Lecomte2017]
TID26	LNB/air staging	Low NOx burner and air staging	NOx control	N/A	N/A	N/A	N/A	25	35	N/A	N/A	N/A	N/A	20	998.876		[Lecomte2017]
TID27	LEA	Low excess air	NOx control	N/A	N/A	N/A	N/A	10	20	N/A	N/A	N/A	N/A	20	998.876		[EPA2011]
TID28	biased firing	Biased firing	NOx control	N/A	N/A	N/A	N/A	10	20	N/A	N/A	N/A	N/A	20	998.876		[EPA2011]
TID29	FR/OFA	Flue gas recirculation and overfire air	NOx control	N/A	N/A	N/A	N/A	30	50	N/A	N/A	N/A	N/A	20	998.876		[Lecomte2017]

## Sheet: 4
Supplementary table 4.	(back to Index)
Oil refinery flue gas treatment parameters.
Technology_abbreviation	Technology_name	Technology_type	Removal_rate_PM2.5_percent	Removal_rate_SO2_percent	Removal_rate_NOx_percent	Comment
EDV	Electrodynamic venturi scrubber	Primary PM/SO2 removal FCC	85	97.9245	N/A	[Barthe2015]
ESP	Electrostatic precipitator	Primary PM removal FCC	85	N/A	N/A	[Lecomte2017]
BH	Baghouse/ fabric filter	Primary PM removal FCC	85	N/A	N/A	[Lecomte2017]
WSCRUB	Unspecified type of wet scrubber	Primary PM/SO2 removal FCC	85	97.9245	N/A	[Barthe2015]
ADDITIVE	Additive injection	SO2/NOx removal FCC	N/A	40	26	[CONCAWE2009]
DALK	Dual/ double alkali scrubber	SO2 removal FCC	N/A	93	N/A	[EPA2011]
FGD	Unspecified type of flue gas desulfurization	SO2 removal FCC	N/A	95.5	N/A	[Lecomte2017]
LABSORB	Labsorb scrubber	SO2 removal FCC	N/A	91	N/A	assumption
LIME	Lime scrubber	SO2 removal FCC	N/A	95.5	N/A	[Lecomte2017]
SWFGD	Seawater scrubber	SO2 removal FCC	N/A	91.5	N/A	[Lecomte2017]
DENOX	Unspecified type of NOx removal	NOx removal FCC	N/A	N/A	90	[Barthe2015]
LOTOX	Lotox	NOx removal FCC	N/A	N/A	90	[CONCAWE2009]
SCR	Selective catalytic reduction	NOx removal FCC	N/A	N/A	88.5	[CONCAWE2009]
SNCR	Selective non-catalytic reduction	NOx removal FCC	N/A	N/A	45	[CONCAWE2009]
SNERT	Snert	NOx removal FCC	N/A	N/A	90	[Barthe2015]
CLAUS	Claus process (unknown number of stages)	Sulfur recovery unit type	N/A	95	N/A	[CONCAWE2009]
CLAUS-2	Claus process (two stages)	Sulfur recovery unit type	N/A	95	N/A	[CONCAWE2009]
CLAUS-3	Claus process (three stages)	Sulfur recovery unit type	N/A	97	N/A	[CONCAWE2009]
SRU	Unspecified type of sulfur recovery unit	Sulfur recovery unit type	N/A	95	N/A	[CONCAWE2009]
BSRP/SCOT	Combination of Beavon-Stretford and Scot process	Tailgas treatment of sulfur recovery unit	N/A	99.5975	N/A	[CONCAWE2009]
CBA	CBA process	Tailgas treatment of sulfur recovery unit	N/A	99.25	N/A	[CONCAWE2009]
CBA/SUPERCLAUS	Combination of CBA and Superclaus process	Tailgas treatment of sulfur recovery unit	N/A	98.955	N/A	[CONCAWE2009]
CLINSULF	Clinsulf process	Tailgas treatment of sulfur recovery unit	N/A	99.335	N/A	[CONCAWE2009]
DEA	DEA process	Tailgas treatment of sulfur recovery unit	N/A	99.745	N/A	[CONCAWE2009]
IFP	IFP process	Tailgas treatment of sulfur recovery unit	N/A	99.42	N/A	[EPA2003]
MDEA	MDEA process	Tailgas treatment of sulfur recovery unit	N/A	99.745	N/A	[CONCAWE2009]
NONE	No tailgas treatment	Tailgas treatment of sulfur recovery unit	N/A	N/A	N/A
SCOT	Scot process	Tailgas treatment of sulfur recovery unit	N/A	99.745	N/A	[CONCAWE2009]
SCOT/SULFREEN	Combination of Scot and Sulfreen process	Tailgas treatment of sulfur recovery unit	N/A	99.5825	N/A	[CONCAWE2009]
STRETFORD	Beavon-Stretford process	Tailgas treatment of sulfur recovery unit	N/A	99.45	N/A	[TRIMERIC2008]
SULFREEN	Sulfreen process	Tailgas treatment of sulfur recovery unit	N/A	99.42	N/A	[CONCAWE2009]
SUPERCLAUS	Superclaus process	Tailgas treatment of sulfur recovery unit	N/A	98.66	N/A	[CONCAWE2009]
TGT	Unspecified type of tailgas treatment unit	Tailgas treatment of sulfur recovery unit	N/A	99.45	N/A	[EPA2011]
WELLMAN-LORD	Wellman-Lord process	Tailgas treatment of sulfur recovery unit	N/A	99.9	N/A	[Barthe2015]
WSCRUB	Unspecified type of wet scrubber	Tailgas treatment of sulfur recovery unit	N/A	99.9	N/A	[CONCAWE2009]
NSPS-LARGE_SRU	New Source Performance Standards-compliant sulfur recovery unit equal or larger than 20.32 tonnes per day capacity	Tailgas treatment of sulfur recovery unit	N/A	99.85	N/A	[EPA2011]
NSPS-LARGE_SRU	New Source Performance Standards-compliant sulfur recovery unit less than 20.32 tonnes per day capacity	Tailgas treatment of sulfur recovery unit	N/A	99	N/A	[EPA2011]
LNB	Low NOx Burner	Primary NOx reduction boilers/ furnaces	N/A	N/A	38.75	[CONCAWE2009]

## Sheet: 5
Supplementary table 5.	(back to Index)
Cement plant flue gas treatment parameters.
Technology_abbreviation	Technology_name	Technology_type	Emission_factor_PM2.5_kiln_kg_per_MJ_fuel_input	Emission_factor_PM2.5_cooler_kg_per_kg_clinker	Removal_rate_SO2_percent	Removal_rate_NOx_percent	Ammonia_slip_mg_per_Nm3	Comment
ESP	Electrostatic precipitator (unspecified number of stages)	Primary PM removal	0.13*0.64/1000/3519.13617371863*1000	0.048*0.64/1000	N/A	N/A	N/A	[EPA2003],[WBCSD2018]
ESP-2	Electrostatic precipitator (two stages)	Primary PM removal	0.13*0.64/1000/3519.13617371863*1000*exp(-log(4, base=exp(1))/4*2)*4	0.048*0.64/1000*exp(-log(4, base=exp(1))/4*2)*4	N/A	N/A	N/A	[EPA2003],[WBCSD2018]
ESP-3	Electrostatic precipitator (three stages)	Primary PM removal	0.13*0.64/1000/3519.13617371863*1000*exp(-log(4, base=exp(1))/4*3)*4	0.048*0.64/1000*exp(-log(4, base=exp(1))/4*3)*4	N/A	N/A	N/A	[EPA2003],[WBCSD2018]
ESP-4	Electrostatic precipitator (four stages)	Primary PM removal	0.13*0.64/1000/3519.13617371863*1000*exp(-log(4, base=exp(1))/4*4)*4	0.048*0.64/1000*exp(-log(4, base=exp(1))/4*4)*4	N/A	N/A	N/A	[EPA2003],[WBCSD2018]
ESP-5	Electrostatic precipitator (five stages)	Primary PM removal	0.13*0.64/1000/3519.13617371863*1000*exp(-log(4, base=exp(1))/4*5)*4	0.048*0.64/1000*exp(-log(4, base=exp(1))/4*5)*4	N/A	N/A	N/A	[EPA2003],[WBCSD2018]
ESP-6	Electrostatic precipitator (six stages)	Primary PM removal	0.13*0.64/1000/3519.13617371863*1000*exp(-log(4, base=exp(1))/4*6)*4	0.048*0.64/1000*exp(-log(4, base=exp(1))/4*6)*4	N/A	N/A	N/A	[EPA2003],[WBCSD2018]
BH	Baghouse/ fabric filter	Primary PM removal	0.13*0.45/1000/3519.13617371863*1000*exp(-log(4, base=exp(1))/4*5)*4	0.048*0.45/1000*exp(-log(4, base=exp(1))/4*5)*4	N/A	N/A	N/A	[EPA2003],[WBCSD2018]
BH/ESP-2	Baghouse followed by electrostatic precipitator (two stages)	Primary PM removal	0.13*0.45/1000/3519.13617371863*1000*exp(-log(4, base=exp(1))/4*5)*4	0.048*0.45/1000*exp(-log(4, base=exp(1))/4*5)*4	N/A	N/A	N/A	[EPA2003],[WBCSD2018]
ESP/BH	Electrostatic precipitator (unspecified number of stages) followed by baghouse	Primary PM removal	0.13*0.45/1000/3519.13617371863*1000*exp(-log(4, base=exp(1))/4*5)*4	0.048*0.45/1000*exp(-log(4, base=exp(1))/4*5)*4	N/A	N/A	N/A	[EPA2003],[WBCSD2018]
ESP-3/BH	Electrostatic precipitator (three stages) followed by baghouse	Primary PM removal	0.13*0.45/1000/3519.13617371863*1000*exp(-log(4, base=exp(1))/4*5)*4	0.048*0.45/1000*exp(-log(4, base=exp(1))/4*5)*4	N/A	N/A	N/A	[EPA2003],[WBCSD2018]
SCR	Selective catalytic reduction	NOx removal	N/A	N/A	N/A	85	5	[EPA2007]
SNCR	Selective non-catalytic reduction	NOx removal	N/A	N/A	N/A	40	40	[EPA2007], [Schorcht2013]
DECONOX	DECONOX process	NOx removal	N/A	N/A	N/A	85	5	[EPA2007], [Scheuchna2020], [Boldrocchi2020]
SNCR/SCR	Selective non-catalytic reduction and selective catalytic reduction (selective non-catalytic reduction usually as backup)	NOx removal	N/A	N/A	N/A	85	5	[EPA2007]
WSCRUB	Unspecified type of wet scrubber	SO2 removal	N/A	N/A	82.5	N/A	N/A	[CEMBUREAU1999]

## Sheet: 6
Supplementary table 6.	(back to Index)
Default technosphere matrix for steel mills.
PROCESSID	PRO1	PRO2	PRO3	PRO4	PRO5	PRO6	PRO7	PRO8	PRO9	PRO10	PRO11	PRO12	PRO13	PRO14	PRO15	PRO16	PRO17	PRO18	PRO19	ROW_DESCRIPTION
PRO1	1	0	0	0	0	0	0	0	0	0	0	0	0	0	0	0	0	0	0	Pig iron production (blast furnace)
PRO2	-0.374	1	-0.052	0	0	0	0	0	0	0	0	0	0	0	0	0	0	0	0	Coking
PRO3	-1.16	0	1	0	0	0	0	0	0	0	0	0	0	0	0	0	0	0	0	Sintering
PRO4	0	-1	0	1	0	0	0	0	0	0	0	0	0	0	0	0	0	0	0	Coke oven charging
PRO5	0	-1	0	0	1	0	0	0	0	0	0	0	0	0	0	0	0	0	0	Coke oven door and lid leaks
PRO6	0	-1	0	0	0	1	0	0	0	0	0	0	0	0	0	0	0	0	0	Coke oven off-take leaks
PRO7	0	-1	0	0	0	0	1	0	0	0	0	0	0	0	0	0	0	0	0	Coke quenching
PRO8	0	-1	0	0	0	0	0	1	0	0	0	0	0	0	0	0	0	0	0	Coke pushing
PRO9	0	-1	0	0	0	0	0	0	1	0	0	0	0	0	0	0	0	0	0	Coke soaking
PRO10	0	-1.285	0	0	0	0	0	0	0	1	0	0	0	0	0	0	0	0	0	Coke oven fuel combustion
PRO11	0	0	-1	0	0	0	0	0	0	0	1	0	0	0	0	0	0	0	0	Sintering fuel combustion
PRO12	0	0	-1	0	0	0	0	0	0	0	0	1	0	0	0	0	0	0	0	Sinter plant material handling
PRO13	-1	0	0	0	0	0	0	0	0	0	0	0	1	0	0	0	0	0	0	Blast furnace charging and tapping
PRO14	-1	0	0	0	0	0	0	0	0	0	0	0	0	1	0	0	0	0	0	Blast furnace cowper emissions
PRO15	-0.4	0	0	0	0	0	0	0	0	0	0	0	0	0	1	0	0	0	0	Pellet plant fuel combustion
PRO16	-0.4	0	0	0	0	0	0	0	0	0	0	0	0	0	0	1	0	0	0	Pellet plant material handling
PRO17	-0.97	0	0	0	0	0	0	0	0	0	0	0	0	0	0	0	1	0	0	Basic oxygen furnace operation
PRO18	0	0	0	0	0	0	0	0	0	0	0	0	0	0	0	0	0	1	0	Open hearth furnace operation
PRO19	0	0	-0.05	0	0	0	0	0	0	0	0	0	0	0	0	0	-0.0425	0	1	Lime production
COLUMN_DESCRIPTION	Pig iron production (blast furnace)	Coking	Sintering	Coke oven charging	Coke oven door and lid leaks	Coke oven off-take leaks	Coke quenching	Coke pushing	Coke soaking	Coke oven fuel combustion	Sintering fuel combustion	Sinter plant material handling	Blast furnace charging and tapping	Blast furnace cowper emissions	Pellet plant fuel combustion	Pellet plant material handling	Basic oxygen furnace operation	Open hearth furnace operation	Lime production

## Sheet: 7
Supplementary table 7.	(back to Index)
Default technosphere matrix for oil refineries.
PROCESSID	PRO20	PRO21	PRO22	PRO23	PRO24	PRO25	PRO26	PRO27	PRO28	PRO29	PRO30	ROW_DESCRIPTION
PRO20	1	0	0	0	0	0	0	0	0	0	0	Crude oil refining
PRO21	-1.5351	1	0	0	0	0	0	0	0	0	0	Refinery gas combustion for refining
PRO22	-0.0130336	0	1	0	0	0	0	0	0	0	0	Residual fuel oil combustion for refining
PRO23	-0.0188649	0	0	1	0	0	0	0	0	0	0	Gas oil combustion for refining
PRO24	-0.492766	0	0	0	1	0	0	0	0	0	0	Natural gas combustion for refining
PRO25	-0.144	0	0	0	0	1	0	0	0	0	0	Refinery flaring
PRO26	-0.000175199	0	0	0	0	0	1	0	0	0	0	Fugitive refinery fluid catalytic cracking emissions
PRO27	-0.00013594	0	0	0	0	0	0	1	0	0	0	Fugitive refinery catalytic reforming emissions
PRO28	-1.00005e-05	0	0	0	0	0	0	0	1	0	0	Fugitive refinery fluid coking emissions
PRO29	-0.00661865	0	0	0	0	0	0	0	0	1	0	Fugitive refinery sulfur production emissions
PRO30	-0.0515444	0	0	0	0	0	0	0	0	0	1	Asphalt/ bitumen blowing
COLUMN_DESCRIPTION	Crude oil refining	Refinery gas combustion for refining	Residual fuel oil combustion for refining	Gas oil combustion for refining	Natural gas combustion for refining	Refinery flaring	Fugitive refinery fluid catalytic cracking emissions	Fugitive refinery catalytic reforming emissions	Fugitive refinery fluid coking emissions	Fugitive refinery sulfur production emissions	Asphalt/ bitumen blowing

## Sheet: 8
Supplementary table 8.	(back to Index)
Default technosphere matrix for cement plants.
PROCESSID	PRO31	PRO32	PRO33	PRO34	PRO35	PRO36	ROW_DESCRIPTION
PRO30	0	0	0	0	0	0	Asphalt/ bitumen blowing
PRO31	1	0	0	0	0	0	Clinker production
PRO32	-2.93251	1	0	0	0	0	Cement plant fossils combustion
PRO33	-0.389531	0	1	0	0	0	Cement plant alternative fossils and wastes combustion
PRO34	-0.197097	0	0	1	0	0	Cement plant biomass combustion
PRO35	-1	0	0	0	1	0	Cement handling and drying emissions
PRO36	-0.509502	0	0	0	0	1	Cement plant stochiometric CO2 release from CaCO3
COLUMN_DESCRIPTION	Clinker production	Cement plant fossils combustion	Cement plant alternative fossils and wastes combustion	Cement plant biomass combustion	Cement handling and drying emissions	Cement plant stochiometric CO2 release from CaCO3

## Sheet: 9
Supplementary table 9.	(back to Index)
Default biosphere matrix for steel mills.
PROCESSID	PROCESS	PRODUCT_NAME	PRODUCT_UNIT	EMISSION_CO2_AIR_KG	EMISSION_SO2_AIR_KG	EMISSION_NOX_AIR_KG	EMISSION_PM_2.5_AIR_KG	EMISSION_NH3_AIR_KG	DATA_SOURCE
PRO1	Pig iron production (blast furnace)	Pig iron	kg	0	0	0	0	0	[EMEP2016]
PRO2	Coking	Coke	kg	0	0	0	0	0	[EMEP2016]
PRO3	Sintering	Sinter iron	kg	0	0	0	0	0	[EMEP2016], [IPCC2006]
PRO4	Coke oven charging	Coke	kg	0	1e-07	0	2.9e-06	3e-07	[EMEP2016]
PRO5	Coke oven door and lid leaks	Coke	kg	0	7e-07	9e-07	7e-07	6e-07	[EMEP2016]
PRO6	Coke oven off-take leaks	Coke	kg	0	0	0	3e-06	0	[EMEP2016]
PRO7	Coke quenching	Coke	kg	0	0	0	4.3e-06	2.8e-06	[EMEP2016]
PRO8	Coke pushing	Coke	kg	0	0	0	5.2e-05	0	[EMEP2016]
PRO9	Coke soaking	Coke	kg	0	5e-05	5e-07	8e-06	0	[EMEP2016]
PRO10	Coke oven fuel combustion	Coal	kg	0.435798	0.0027475	0.00059	0.000929171	0	[IPCC2006], [EMEP2016], [EPA2011]
PRO11	Sintering fuel combustion	Sinter iron	kg	0.2	0.000463	0.000558	0	0	[EMEP2016], [IPCC2006]
PRO12	Sinter plant material handling	Sinter iron	kg	0	0	0	8e-05	0	[EMEP2016]
PRO13	Blast furnace charging and tapping	Pig iron	kg	0	0	0	2.5e-05	0	[EMEP2016]
PRO14	Blast furnace cowper emissions	Pig iron	kg	1.35	3.8e-05	8e-06	0	0	[EMEP2016], [IPCC2006]
PRO15	Pellet plant fuel combustion	Iron pellets	kg	0.03	4.8e-05	0.000287	0	0	[EMEP2016], [IPCC2006]
PRO16	Pellet plant material handling	Iron pellets	kg	0	0	0	2e-05	0	[EMEP2016]
PRO17	Basic oxygen furnace operation	Steel	kg	0.0682474	0	1e-05	6.16e-06	0	[EMEP2016], [IPCC2006]
PRO18	Open hearth furnace operation	Steel	kg	0.328247	0	0	6e-06	0	[EMEP2016], [IPCC2006]
PRO19	Lime production	Lime	kg	0.75	0.000316	0.001369	3.78e-05	0	[IPCC2006], [EMEP2016], [EPA2011]

[truncated: 18 more sheets: 10, 11, 12, 13, 14, 15, 16, 17, 18, 19, 20, 21, 22, 23, 24, 25, 26, References]
